# Supplementary material for: Simultaneous rapid detection of Hantaan virus and Seoul virus using RT-LAMP in rats
Source: PeerJ. 2019 Jan 8;6:e6068. doi: 10.7717/peerj.6068 (PMC6329334; doi:10.7717/peerj.6068)
Supplement: Supplemental Information 4 [file peerj-07-6068-s004.xlsx]

## Sheet: 工作表1
最佳引物筛选		Time	HS-1	HS-72	HS-124	HS-154	HS-203
	0	0	0	0	0	0	0
	2	120	0	0	0	0	0
	4	240	0	0	0	0	0
	6	360	0	0	0	0	0
	8	480	0	0	0	0	0
	10	600	0	0	0	0	0
	12	720	-0.0003	0.0001	0.0002	-0.0001	0.0004
	14	840	0.0003	0.0205	0.0016	0.0003	0.0004
	16	960	0.0435	0.1598	0.0845	0.0014	0.0631
	18	1080	0.1745	0.3067	0.2068	0.0018	0.2189
	20	1200	0.3236	0.4075	0.3158	0.0203	0.3573
	22	1320	0.3729	0.4688	0.3572	0.1595	0.4
	24	1440	0.3952	0.514	0.3862	0.2912	0.4168
	26	1560	0.4013	0.5411	0.4066	0.3893	0.4179
	28	1680	0.3959	0.5475	0.419	0.4499	0.4158
	30	1800	0.3892	0.5404	0.4286	0.4888	0.4066
	32	1920	0.3734	0.5219	0.4317	0.5094	0.3858
	34	2040	0.3554	0.5034	0.4292	0.516	0.3625
	36	2160	0.3357	0.485	0.4244	0.5125	0.3344
	38	2280	0.3163	0.4657	0.4157	0.4985	0.3118
	40	2400	0.2973	0.4428	0.4066	0.4849	0.2848
	42	2520	0.2786	0.4291	0.399	0.4719	0.2621
	44	2640	0.258	0.4143	0.3855	0.4548	0.2441
	46	2760	0.2424	0.4023	0.3735	0.4402	0.2274
	48	2880	0.2272	0.39	0.3632	0.4262	0.2141
	50	3000	0.216	0.3793	0.3514	0.4093	0.2019
	52	3120	0.2013	0.3679	0.3368	0.3916	0.1904
	54	3240	0.1922	0.3591	0.3229	0.3783	0.1822
	56	3360	0.18	0.3494	0.3044	0.3648	0.1701
	58	3480	0.1712	0.3408	0.2881	0.3505	0.1625
	60	3600	0.1612	0.3289	0.2722	0.335	0.1537
