# Supplementary material for: Simultaneous rapid detection of Hantaan virus and Seoul virus using RT-LAMP in rats
Source: PeerJ. 2019 Jan 8;6:e6068. doi: 10.7717/peerj.6068 (PMC6329334; doi:10.7717/peerj.6068)
Supplement: Supplemental Information 5 [file peerj-07-6068-s005.xlsx]

## Sheet: Sheet1
	Time	SEOV	HTNV	Lung of healthy rat	CA16	MPV	RV	MHV	LCMV	IV	Negative control
0	0	0	0	0	0	0	0	0	0	0	0
2	120	0	0	0	0	0	0	0	0	0	0
4	240	0	0	0	0	0	0	0	0	0	0
6	360	0	0	0	0	0	0	0	0	0	0
8	480	0	0	0	0	0	0	0	0	0	0
10	600	0	0	0	0	0	0	0	0	0	0
12	720	-0.0004	-0.0004	-0.0002	0.0005	0.0002	-0.0001	-0.0002	0	0.0002	0.0008
14	840	-0.0006	0.0004	-0.0008	0.0007	0.0004	0.0002	-0.0002	0.0002	-0.0008	0.0006
16	960	-0.0017	-0.0001	-0.0008	0.0009	0.0012	0	0.0001	0.0003	-0.0004	0.0017
18	1080	-0.002	0.0003	-0.0013	0.0009	0.0019	0.0007	-0.0002	-0.0003	-0.001	0.0028
20	1200	-0.0014	0.0007	-0.0019	0.0007	0.0024	0.0003	0.0004	-0.0002	-0.0006	0.0031
22	1320	-0.0024	0.001	-0.0023	0.001	0.0031	0.0005	0.0004	-0.0001	-0.0011	0.0037
24	1440	0.0438	0.0659	-0.003	0.0008	0.0029	0.0007	0.0004	-0.0003	-0.0012	0.0048
26	1560	0.1311	0.1596	-0.003	0.0006	0.0031	0.0013	0.0011	-0.001	-0.0018	0.005
28	1680	0.1884	0.2197	-0.0035	0.0004	0.0043	0.0008	0.0019	-0.0004	-0.0018	0.0057
30	1800	0.2287	0.2619	-0.0036	0.0003	0.0044	0.0008	0.0022	-0.0004	-0.0028	0.0068
32	1920	0.2637	0.2986	-0.0046	-0.0004	0.0055	0.0011	0.0022	-0.0001	-0.0029	0.0075
34	2040	0.2997	0.337	-0.0046	-0.0001	0.0057	0.0016	0.003	0.0004	-0.0034	0.0081
36	2160	0.3325	0.3725	-0.0046	-0.0008	0.0059	0.0013	0.0037	0.0005	-0.004	0.0092
38	2280	0.3667	0.411	-0.0047	-0.0009	0.0067	0.0017	0.0042	0	-0.0041	0.0094
40	2400	0.4005	0.4518	-0.0052	-0.0015	0.0072	0.0017	0.0045	0.0001	-0.0046	0.0105
42	2520	0.4402	0.4949	-0.0048	-0.0017	0.0074	0.0019	0.0048	0.0006	-0.0042	0.0112
44	2640	0.475	0.5393	-0.0058	-0.0019	0.0082	0.0023	0.0057	0.0004	-0.0048	0.0123
46	2760	0.5113	0.5827	-0.0057	-0.0025	0.0084	0.0019	0.0064	0.0006	-0.0053	0.0125
48	2880	0.5479	0.6237	-0.0063	-0.0035	0.0091	0.0022	0.0068	0.0011	-0.0054	0.0132
50	3000	0.5823	0.6611	-0.0064	-0.0037	0.0096	0.0022	0.0075	0.0016	-0.006	0.0139
52	3120	0.6124	0.6878	-0.0063	-0.0034	0.0104	0.0021	0.0087	0.001	-0.0065	0.015
54	3240	0.6334	0.7064	-0.0069	-0.0044	0.0111	0.0023	0.0091	0.0012	-0.0066	0.0161
56	3360	0.6499	0.7219	-0.0075	-0.0046	0.0114	0.003	0.0095	0.0013	-0.0067	0.0163
58	3480	0.6646	0.7342	-0.008	-0.0053	0.0123	0.0031	0.0102	0.0018	-0.0068	0.017
60	3600	0.6746	0.7438	-0.0081	-0.0054	0.0125	0.0027	0.0106	0.0019	-0.0073	0.0176
62	3720	0.6785	0.7471	-0.0087	-0.0064	0.0132	0.0033	0.0114	0.0021	-0.0074	0.0183
64	3840	0.6874	0.7563	-0.0087	-0.0066	0.0138	0.0032	0.0118	0.0022	-0.0075	0.0189
66	3960	0.6938	0.7626	-0.0087	-0.0073	0.0144	0.0035	0.013	0.0021	-0.0075	0.0205
68	4080	0.6966	0.7673	-0.0091	-0.0074	0.0149	0.0036	0.0134	0.0022	-0.0081	0.0203
70	4200	0.7018	0.7736	-0.0093	-0.0081	0.0156	0.0038	0.0141	0.0024	-0.0082	0.0209
72	4320	0.7058	0.777	-0.0092	-0.0087	0.0163	0.004	0.0149	0.0025	-0.0087	0.0212
74	4440	0.7081	0.779	-0.0093	-0.0088	0.0165	0.0042	0.0153	0.0027	-0.0088	0.0218
76	4560	0.7096	0.7823	-0.0098	-0.0094	0.0175	0.0044	0.0156	0.0028	-0.0093	0.0225
78	4680	0.7111	0.7851	-0.0099	-0.0105	0.0178	0.0045	0.0164	0.003	-0.0099	0.0236
80	4800	0.7143	0.7857	-0.0104	-0.0106	0.018	0.0043	0.0172	0.0027	-0.0104	0.0238
82	4890	0.7137	0.786	-0.0103	-0.0111	0.019	0.0049	0.0178	0.0032	-0.01	0.0243
