# Supplementary material for: Simultaneous rapid detection of Hantaan virus and Seoul virus using RT-LAMP in rats
Source: PeerJ. 2019 Jan 8;6:e6068. doi: 10.7717/peerj.6068 (PMC6329334; doi:10.7717/peerj.6068)
Supplement: Supplemental Information 6 [file peerj-07-6068-s006.xlsx]

## Sheet: 工作表1
敏感性		Time	100000/µl	10000/µl	1000/µl	100/µl	10/µl	1/µl	0.1/µl	Negative control
SEOV亚型	0	0	0	0	0	0	0	0	0	0
	2	120	0	0	0	0	0	0	0	0
	4	240	0	0	0	0	0	0	0	0
	6	360	0	0	0	0	0	0	0	0
	8	480	0	0	0	0	0	0	0	0
	10	600	0	0	0	0	0	0	0	0
	12	720	0	0	0.0002	0.0006	0.0003	-0.0004	0.0004	0
	14	840	0.0631	0.0005	0.0001	0.0009	0.0001	-0.0006	0.0002	-0.0002
	16	960	0.2401	0.1745	0.0017	0.0023	-0.0002	0	0.0003	0.0001
	18	1080	0.2931	0.2729	0.1969	0.0038	-0.0003	-0.0004	0.0004	-0.0003
	20	1200	0.3249	0.3139	0.314	0.1321	-0.0005	-0.0007	0.0006	0
	22	1320	0.3481	0.3416	0.3569	0.2817	0	-0.0008	0	0
	24	1440	0.3683	0.3619	0.3833	0.3274	0.0011	-0.0007	0.0011	0.0007
	26	1560	0.3849	0.3786	0.40008	0.3599	0.08	0	0.0017	0.0014
	28	1680	0.3974	0.3939	0.421	0.3817	0.2344	-0.006	0.0021	0.0009
	30	1800	0.4109	0.4081	0.43	0.4	0.311	-0.001	0.0019	0.0004
	32	1920	0.4213	0.4217	0.4423	0.418	0.3506	-0.001	0.002	0.0004
	34	2040	0.4312	0.4307	0.4528	0.4289	0.3816	-0.0012	0.0025	0.0009
	36	2160	0.4389	0.4399	0.4617	0.4425	0.396	-0.001	0.0026	0.0007
	38	2280	0.4457	0.4515	0.4635	0.4511	0.412	-0.0008	0.0027	0.0005
	40	2400	0.4504	0.4599	0.4662	0.4608	0.421	-0.0009	0.0031	0.0007
	42	2520	0.4637	0.4648	0.462	0.4738	0.4327	-0.0012	0.0037	0.0008
	44	2640	0.4413	0.4659	0.4591	0.4764	0.4418	-0.0017	0.0029	0.0008
	46	2760	0.435	0.465	0.4484	0.4816	0.4469	-0.0015	0.005	0.0007
	48	2880	0.428	0.4601	0.4432	0.4763	0.4539	-0.0011	0.0047	0.001
	50	3000	0.4149	0.4531	0.4313	0.4701	0.4498	-0.001	0.0048	0.0012
	52	3120	0.4	0.442	0.422	0.4589	0.4456	-0.0009	0.0055	0.0018
	54	3240	0.381	0.4304	0.4108	0.4471	0.4349	-0.0012	0.006	0.0018
	56	3360	0.3727	0.419	0.3966	0.4309	0.42	-0.0009	0.0069	0.0019
	58	3480	0.3601	0.4064	0.3827	0.4159	0.4006	-0.0019	0.0064	0.0021
	60	3600	0.3467	0.3951	0.3679	0.4	0.3781	-0.001	0.0081	0.0039
敏感性		Time	100000/µl	10000/µl	1000/µl	100/µl	10/µl	1/µl	0.1/µl	Negative control
HNTV亚型	0	0	0	0	0	0	0	0	0	0
	2	120	0	0	0	0	0	0	0	0
	4	240	0	0	0	0	0	0	0	0
	6	360	0	0	0	0	0	0	0	0
	8	480	0	0	0	0	0	0	0	0
	10	600	0	0	0	0	0	0	0	0
	12	720	0.0004	0.0003	0.0001	0	0.0006	-0.0002	-0.0005	0
	14	840	0.0602	0.0012	0.0014	0.0018	0.0006	-0.0007	-0.0006	0.0006
	16	960	0.2398	0.1759	0.0028	0.0027	0.0011	-0.0008	-0.0003	0.0001
	18	1080	0.2944	0.2733	0.2551	0.0045	0.0014	-0.0009	-0.0004	0.0002
	20	1200	0.3352	0.314	0.3144	0.1449	0.0025	-0.0009	-0.0005	0.0005
	22	1320	0.3491	0.3424	0.3571	0.2766	0.0034	-0.0006	-0.0009	0.0003
	24	1440	0.3703	0.3628	0.3842	0.3304	0.0042	-0.0007	-0.0007	0.0005
	26	1560	0.3855	0.379	0.4013	0.3602	0.097	-0.0012	-0.0011	0.0008
	28	1680	0.398	0.3945	0.4216	0.3905	0.2722	-0.0012	-0.0012	0.001
	30	1800	0.4112	0.4086	0.4309	0.4011	0.314	-0.0013	-0.0012	0.0016
	32	1920	0.4217	0.4211	0.4427	0.4203	0.3594	-0.0014	-0.0006	0.0014
	34	2040	0.4309	0.4308	0.4535	0.43	0.3808	-0.0015	-0.0011	0.0013
	36	2160	0.4405	0.4403	0.4612	0.4417	0.4046	-0.002	-0.0011	0.0022
	38	2280	0.4461	0.4518	0.4639	0.4501	0.4119	-0.0012	-0.0012	0.0017
	40	2400	0.4516	0.4606	0.4664	0.4526	0.4217	-0.0017	-0.0013	0.0022
	42	2520	0.4636	0.465	0.4617	0.4632	0.4355	-0.0018	-0.0017	0.0021
	44	2640	0.4407	0.4663	0.4588	0.4703	0.4423	-0.0018	-0.001	0.0027
	46	2760	0.4348	0.4649	0.4484	0.4758	0.4545	-0.0023	-0.0015	0.0029
	48	2880	0.4296	0.4593	0.4425	0.4701	0.4516	-0.0024	-0.0012	0.0027
	50	3000	0.4154	0.4522	0.4318	0.4624	0.4482	-0.0029	-0.0013	0.003
	52	3120	0.3994	0.4414	0.4213	0.4509	0.4324	-0.0021	-0.0018	0.0032
	54	3240	0.3805	0.4301	0.4106	0.4435	0.43	-0.0026	-0.0018	0.0034
	56	3360	0.3722	0.4195	0.3952	0.4209	0.4186	-0.0023	-0.0023	0.0036
	58	3480	0.3593	0.4002	0.3822	0.41	0.3887	-0.0032	-0.002	0.0038
	60	3600	0.3465	0.3949	0.3668	0.3922	0.3753	-0.0029	-0.0024	0.004
