# Supplementary material for: Simultaneous rapid detection of Hantaan virus and Seoul virus using RT-LAMP in rats
Source: PeerJ. 2019 Jan 8;6:e6068. doi: 10.7717/peerj.6068 (PMC6329334; doi:10.7717/peerj.6068)
Supplement: Supplemental Information 10 [file peerj-07-6068-s010.xlsx]

## Sheet: 工作表1
最佳温度		Time	59℃	60℃	61℃	62℃	63℃	64℃	65℃	66℃
	0	0	0	0	0	0	0	0	0	0
	2	120	0	0	0	0	0	0	0	0
	4	240	0	0	0	0	0	0	0	0
	6	360	0	0	0	0	0	0	0	0
	8	480	0	0	0	0	0	0	0	0
	10	600	0	0	0	0	0	0	0	0
	12	720	0.0002	0.0002	-0.0006	-0.0006	0.0001	0.0009	0.0044	0.0001
	14	840	0.0002	0.0005	-0.0006	0.0548	0.1248	0.1809	0.1973	0.174
	16	960	0.0011	0.0482	0.1354	0.2126	0.2429	0.2616	0.2639	0.2444
	18	1080	0.12	0.1975	0.2376	0.2628	0.2822	0.2989	0.3016	0.2852
	20	1200	0.2305	0.2559	0.2732	0.2903	0.3093	0.3248	0.3276	0.316
	22	1320	0.2688	0.2842	0.2973	0.3107	0.328	0.3442	0.3484	0.3389
	24	1440	0.2929	0.3042	0.3148	0.3274	0.3441	0.3596	0.3651	0.3589
	26	1560	0.3101	0.3211	0.333	0.3398	0.3579	0.3743	0.3799	0.3756
	28	1680	0.3261	0.3368	0.3468	0.3513	0.3705	0.3858	0.3914	0.3902
	30	1800	0.3394	0.3505	0.3572	0.3638	0.3832	0.3957	0.4044	0.4035
	32	1920	0.3528	0.3627	0.3676	0.3743	0.3925	0.4054	0.4139	0.4151
	34	2040	0.3654	0.3755	0.3791	0.381	0.4003	0.4151	0.4259	0.4262
	36	2160	0.3757	0.3872	0.3871	0.3886	0.407	0.4228	0.4343	0.4404
	38	2280	0.3854	0.3932	0.3869	0.3925	0.4098	0.426	0.4428	0.4502
	40	2400	0.386	0.3931	0.3795	0.3878	0.402	0.4279	0.4456	0.4592
	42	2520	0.3779	0.3834	0.3653	0.3767	0.3903	0.4231	0.4475	0.4651
	44	2640	0.3639	0.3649	0.345	0.363	0.377	0.4143	0.4436	0.4729
	46	2760	0.3441	0.3467	0.3248	0.3455	0.3601	0.4049	0.4389	0.4757
	48	2880	0.3252	0.3252	0.3049	0.3297	0.3428	0.3911	0.4311	0.4778
	50	3000	0.3065	0.3061	0.2876	0.314	0.3236	0.3792	0.422	0.4769
	52	3120	0.2911	0.279	0.2714	0.2993	0.3085	0.3674	0.4124	0.4736
	54	3240	0.2755	0.2635	0.2588	0.2878	0.2949	0.3554	0.4018	0.4697
	56	3360	0.2633	0.2504	0.2477	0.2774	0.283	0.3334	0.3912	0.465
	58	3480	0.2534	0.2395	0.2393	0.2686	0.2734	0.3218	0.3814	0.4594
	60	3600	0.2424	0.2302	0.2304	0.2585	0.2644	0.3102	0.371	0.4526
